# Supplementary material for: Elucidation of the Flavor Aspects and Flavor-Associated Genomic Regions in Bottle Gourd (Lagenaria siceraria) by Metabolomic Analysis and QTL-seq
Source: Foods. 2022 Aug 14;11(16):2450. doi: 10.3390/foods11162450 (PMC9407550; doi:10.3390/foods11162450)
Supplement: Supplementary file 1 [file foods-11-02450-s001.zip › Table S1.xlsx]

## Sheet:  Table S1
Table S1. Phenotypic characteristics of ‘G32’ and ‘J120’ .
Accession	Fruit Shape	Leaf length (cm)	Leaf width (cm)	Internode length (cm)	Locule number	Fruit length (cm)	Fruit horizontal diameter - up (cm)	Fruit horizontal diameter - middle (cm)	Fruit horizontal diameter - down (cm)	Fruit meat thickness (cm)	Single fruit weight(g)	Crude protein	Moisture content	Soluble solids	Greenness of commercial fruit (- a)	Hardness(N)
G32	Round	27.17	36.67	20	3	13.33	-	13.37	-	1.93	1650.5	0.1677	0.96	0.0053	9.2	2.69
J120	Jujube	19.17	27.92	16.33	3	16.67	11.33	9.33	7	1.4	718.33	0.1386	0.95	0.0167	21.66	3.08
