# Supplementary material for: Elucidation of the Flavor Aspects and Flavor-Associated Genomic Regions in Bottle Gourd (Lagenaria siceraria) by Metabolomic Analysis and QTL-seq
Source: Foods. 2022 Aug 14;11(16):2450. doi: 10.3390/foods11162450 (PMC9407550; doi:10.3390/foods11162450)
Supplement: Supplementary file 1 [file foods-11-02450-s001.zip › Table S2.xlsx]

## Sheet: Table S2
Table S2. Identified differential metabolites in ‘J120’ compared to ‘G32,’ in the NEG mode.
Metabolite name	Formula	Log2_FC(case_mean/control_mean)	Pvalue	Vip	Class	KEGG_B_class	KEGG_A_class	Pathway
Malonate	C3H4O4	21.2541	0.00487457	1.16694	Carboxylic acids and derivatives	Amino acid metabolism;Nucleotide metabolism	Metabolism	ko00240//Pyrimidine metabolism;ko00410//beta-Alanine metabolism
2-Heptanone	C7H14O	1.37405	0.0190078	2.20712	Organooxygen compounds	-	-	-
L-Threonine	C4H9NO3	1.38865	0.00107702	1.55761	Carboxylic acids and derivatives	Amino acid metabolism;Biosynthesis of other secondary metabolites;Membrane transport;Metabolism of cofactors and vitamins	Environmental Information Processing;Genetic Information Processing;Metabolism	ko01100//Metabolic pathways;ko01110//Biosynthesis of secondary metabolites;ko01120//Microbial metabolism in diverse environments;ko01130//Biosynthesis of antibiotics;ko01230//Biosynthesis of amino acids;ko02010//ABC transporters;ko00260//Glycine, serine and threonine metabolism;ko00970//Aminoacyl-tRNA biosynthesis;ko00261//Monobactam biosynthesis;ko00290//Valine, leucine and isoleucine biosynthes…
Glutaric acid	C5H8O4	0.361741	0.0204124	1.60695	Carboxylic acids and derivatives	Amino acid metabolism;Lipid metabolism	Metabolism	ko01120//Microbial metabolism in diverse environments;ko00310//Lysine degradation;ko00071//Fatty acid degradation
Ribitol	C5H12O5	21.1708	0.0116412	1.11202	Organooxygen compounds	Carbohydrate metabolism;Metabolism of cofactors and vitamins	Metabolism	ko01100//Metabolic pathways;ko00040//Pentose and glucuronate interconversions;ko00740//Riboflavin metabolism
D-Fructose	C6H12O6	-0.115655	0.0234534	2.05704	Carbohydrates and carbohydrate conjugates	-	-	-
Shikimic acid	C7H10O5	-1.28002	0.0434247	1.60967	Organooxygen compounds	Amino acid metabolism	Metabolism	ko01100//Metabolic pathways;ko01110//Biosynthesis of secondary metabolites;ko01130//Biosynthesis of antibiotics;ko01230//Biosynthesis of amino acids;ko00400//Phenylalanine, tyrosine and tryptophan biosynthesis
Citrulline	C6H13N3O3	2.12238	0.0261433	4.57284	Carboxylic acids and derivatives	Amino acid metabolism	Metabolism	ko01100//Metabolic pathways;ko01110//Biosynthesis of secondary metabolites;ko01130//Biosynthesis of antibiotics;ko01230//Biosynthesis of amino acids;ko00220//Arginine biosynthesis
L-Gulose	C6H12O6	21.436	0.000602313	1.26477	Organooxygen compounds	Carbohydrate metabolism	Metabolism	ko00053//Ascorbate and aldarate metabolism
D-Galactose	C6H12O6	0.391666	0.0141826	1.99702	Organooxygen compounds	Carbohydrate metabolism	Metabolism	ko01100//Metabolic pathways;ko00052//Galactose metabolism
Galactitol	C6H14O6	23.7045	0.00326583	2.74396	Organooxygen compounds	Carbohydrate metabolism	Metabolism	ko01100//Metabolic pathways;ko00052//Galactose metabolism
Citric acid	C6H8O7	22.9903	0.0349206	1.99713	Carboxylic acids and derivatives	Amino acid metabolism;Carbohydrate metabolism	Metabolism	ko01100//Metabolic pathways;ko01110//Biosynthesis of secondary metabolites;ko01120//Microbial metabolism in diverse environments;ko01130//Biosynthesis of antibiotics;ko01230//Biosynthesis of amino acids;ko01200//Carbon metabolism;ko01210//2-Oxocarboxylic acid metabolism;ko00250//Alanine, aspartate and glutamate metabolism;ko00630//Glyoxylate and dicarboxylate metabolism;ko00020//Citrate cycle (TC…
2-Amino-2-deoxy-D-gluconate	C6H13NO6	2.60938	0.00129045	1.41514	--	Carbohydrate metabolism	Metabolism	ko01120//Microbial metabolism in diverse environments;ko00030//Pentose phosphate pathway
Azacitidine	C8H12N4O5	0.555259	0.0143171	5.44909	Organooxygen compounds	-	-	-
dUMP	C9H13N2O8P	-0.481628	0.0497937	1.82494	Pyrimidine nucleotides	Nucleotide metabolism	Metabolism	ko01100//Metabolic pathways;ko00240//Pyrimidine metabolism
UMP	C9H13N2O9P	-1.8826	0.0211081	1.66565	Pyrimidine nucleotides	Nucleotide metabolism	Metabolism	ko01100//Metabolic pathways;ko00240//Pyrimidine metabolism
Xanthohumol	C21H22O5	2.79367	0.00925937	2.07691	Linear 1,3-diarylpropanoids	Biosynthesis of other secondary metabolites	Metabolism	ko00941//Flavonoid biosynthesis
