# Supplementary material for: Elucidation of the Flavor Aspects and Flavor-Associated Genomic Regions in Bottle Gourd (Lagenaria siceraria) by Metabolomic Analysis and QTL-seq
Source: Foods. 2022 Aug 14;11(16):2450. doi: 10.3390/foods11162450 (PMC9407550; doi:10.3390/foods11162450)
Supplement: Supplementary file 1 [file foods-11-02450-s001.zip › Table S3.xlsx]

## Sheet: Table S3
Table S3. Identified differential metabolites in ‘J120’ compared to ‘G32,’ in the POS mode.
Metabolite name	Formula	Log2_FC(case_mean/control_mean)	Pvalue	Vip	Class	Pathway	KEGG_B_class	KEGG_A_class
1-Aminocyclopropanecarboxylic acid	C4H7NO2	2.99878	0.00565895	2.9253	Carboxylic acids and derivatives	ko01100//Metabolic pathways;ko01110//Biosynthesis of secondary metabolites;ko00270//Cysteine and methionine metabolism	Amino acid metabolism	Metabolism
Phenylacetaldehyde	C8H8O	3.57025	0.0170241	1.88089	Benzene and substituted derivatives	ko01100//Metabolic pathways;ko01120//Microbial metabolism in diverse environments;ko00360//Phenylalanine metabolism	Amino acid metabolism	Metabolism
gamma-Aminobutyric acid	C4H9NO2	3.67493	0.00744751	9.89916	Carboxylic acids and derivatives	ko01100//Metabolic pathways;ko01120//Microbial metabolism in diverse environments;ko00330//Arginine and proline metabolism;ko00250//Alanine, aspartate and glutamate metabolism;ko00760//Nicotinate and nicotinamide metabolism;ko00410//beta-Alanine metabolism;ko00650//Butanoate metabolism	Amino acid metabolism;Carbohydrate metabolism;Metabolism of cofactors and vitamins	Metabolism
Hydroquinone	C6H6O2	-2.21425	0.0358961	5.1287	Phenols	-	-	-
2-Furoate	C5H4O3	2.48968	0.0143375	1.08862	Furans	ko01120//Microbial metabolism in diverse environments	-	Metabolism
1-Pyrroline-2-carboxylic acid	C5H7NO2	3.447	0.00078058	1.30091	Pyrrolines	ko00330//Arginine and proline metabolism;ko00472//D-Arginine and D-ornithine metabolism	Amino acid metabolism	Metabolism
L-Proline	C5H9NO2	2.7797	0.000293236	4.83279	Carboxylic acids and derivatives	ko01100//Metabolic pathways;ko01110//Biosynthesis of secondary metabolites;ko01130//Biosynthesis of antibiotics;ko01230//Biosynthesis of amino acids;ko02010//ABC transporters;ko00330//Arginine and proline metabolism;ko00970//Aminoacyl-tRNA biosynthesis;ko00332//Carbapenem biosynthesis	Amino acid metabolism;Biosynthesis of other secondary metabolites; Transport	Environmental Information Processing;Genetic Information Processing;Metabolism
Deoxyribose	C5H10O4	1.81862	0.00749134	1.07391	Organooxygen compounds	ko00030//Pentose phosphate pathway	Carbohydrate metabolism	Metabolism
L-Allothreonine	C4H9NO3	1.9172	0.0314191	1.12626	Carboxylic acids and derivatives	ko01100//Metabolic pathways;ko00260//Glycine, serine and threonine metabolism	Amino acid metabolism	Metabolism
Pyroglutamic acid	C5H7NO3	1.68759	0.0310204	1.33489	Carboxylic acids and derivatives	ko01100//Metabolic pathways;ko00480//Glutathione metabolism	Amino acid metabolism	Metabolism
Pipecolic acid	C6H11NO2	4.2697	5.17454e-05	2.3949	Carboxylic acids and derivatives	ko01100//Metabolic pathways;ko01110//Biosynthesis of secondary metabolites;ko00960//Tropane, piperidine and pyridine alkaloid biosynthesis;ko00310//Lysine degradation	Amino acid metabolism;Biosynthesis of other secondary metabolites;	Metabolism
5,6-Dihydro-5-fluorouracil	C4H5FN2O2	2.53568	0.0174436	1.50387	Diazines	-	-	-
Oxoglutaric acid	C5H6O5	2.89316	0.00568449	1.73249	Keto acids and derivatives	ko01100//Metabolic pathways;ko01110//Biosynthesis of secondary metabolites;ko01120//Microbial metabolism in diverse environments;ko01130//Biosynthesis of antibiotics;ko01230//Biosynthesis of amino acids;ko01200//Carbon metabolism;ko01210//2-Oxocarboxylic acid metabolism;ko00250//Alanine, aspartate and glutamate metabolism;ko00630//Glyoxylate and dicarboxylate metabolism;ko00040//Pentose and glucu…	Amino acid metabolism;Carbohydrate metabolism	Metabolism
L-Glutamine	C5H10N2O3	2.56762	0.00957729	30.43	Carboxylic acids and derivatives	ko01100//Metabolic pathways;ko01120//Microbial metabolism in diverse environments;ko01230//Biosynthesis of amino acids;ko02010//ABC transporters;ko00230//Purine metabolism;ko00240//Pyrimidine metabolism;ko00970//Aminoacyl-tRNA biosynthesis;ko00250//Alanine, aspartate and glutamate metabolism;ko00630//Glyoxylate and dicarboxylate metabolism;ko00220//Arginine biosynthesis;ko00910//Nitrogen metaboli…	Amino acid metabolism;Carbohydrate metabolism;Energy metabolism;Nucleotide metabolism;Translation	Environmental Information Processing;Genetic Information Processing;Metabolism
L-Methionine	C5H11NO2S	2.51659	0.0157836	3.50474	Carboxylic acids and derivatives	ko01100//Metabolic pathways;ko01110//Biosynthesis of secondary metabolites;ko01230//Biosynthesis of amino acids;ko01210//2-Oxocarboxylic acid metabolism;ko00270//Cysteine and methionine metabolism;ko00970//Aminoacyl-tRNA biosynthesis;ko00966//Glucosinolate biosynthesis	Amino acid metabolism;Biosynthesis of other secondary metabolites;Translation	Genetic Information Processing;Metabolism
3-Amino-4-hydroxybenzoate	C7H7NO3	1.72927	0.00719114	1.57579	--	-	-	-
Pimelic acid	C7H12O4	1.25712	0.0439424	1.365	Fatty Acyls	ko01100//Metabolic pathways;ko00780//Biotin metabolism	Metabolism of cofactors and vitamins	Metabolism
4-Acetamido-2-aminobutanoic acid	C6H12N2O3	2.99144	2.00247e-05	1.21813	Carboxylic acids and derivatives	ko01100//Metabolic pathways;ko01120//Microbial metabolism in diverse environments;ko00260//Glycine, serine and threonine metabolism	Amino acid metabolism	Metabolism
L-Methionine S-oxide	C5H11NO3S	2.80863	0.00303588	1.21118	--	ko00270//Cysteine and methionine metabolism	Amino acid metabolism	Metabolism
Pyridoxine	C8H11NO3	2.48624	0.00361273	1.01351	Pyridines and derivatives	ko01100//Metabolic pathways;ko01120//Microbial metabolism in diverse environments;ko00750//Vitamin B6 metabolism	Metabolism of cofactors and vitamins	Metabolism
1-Hydroxy-2-naphthoate	C11H8O3	2.98757	0.0138743	1.33405	--	ko01100//Metabolic pathways;ko01120//Microbial metabolism in diverse environments;ko01220//Degradation of aromatic compounds	-	Metabolism
N6-Acetyl-L-lysine	C8H16N2O3	2.36144	0.0472792	1.65727	Carboxylic acids and derivatives	ko00310//Lysine degradation	Amino acid metabolism	Metabolism
2-Keto-D-gluconic acid	C6H10O7	3.81286	0.000289187	1.96797	--	ko01100//Metabolic pathways;ko01120//Microbial metabolism in diverse environments;ko00030//Pentose phosphate pathway	Carbohydrate metabolism	Metabolism
N-Acetylmannosamine	C8H15NO6	2.79493	0.0137558	2.33956	Organooxygen compounds	ko01100//Metabolic pathways;ko00520//Amino sugar and nucleotide sugar metabolism	Carbohydrate metabolism	Metabolism
Quinmerac	C11H8ClNO2	2.6726	0.0406723	1.41616	--	-	-	-
Saccharopine	C11H20N2O6	4.13047	0.000163189	2.24047	Carboxylic acids and derivatives	ko01100//Metabolic pathways;ko01110//Biosynthesis of secondary metabolites;ko01130//Biosynthesis of antibiotics;ko01230//Biosynthesis of amino acids;ko00310//Lysine degradation;ko00300//Lysine biosynthesis	Amino acid metabolism	Metabolism
6-Tuliposide B	C11H18O9	2.83763	0.0440546	1.86385	--	-	-	-
Isoprothiolane	C12H18O4S2	3.22783	0.00575299	1.66518	Carboxylic acids and derivatives	-	-	-
Quinoxyfen	C15H8Cl2FNO	3.0886	0.0438225	1.0621	--	-	-	-
Phenolphthalein	C20H14O4	3.33962	0.00837975	1.38752	--	-	-	-
Dichlofluanid	C9H11Cl2FN2O2S2	3.37486	0.00075065	1.68554	--	-	-	-
S-Adenosylmethioninamine	C14H23N6O3S	4.99606	0.000510381	1.03039	5'-deoxyribonucleosides	ko01100//Metabolic pathways;ko00330//Arginine and proline metabolism;ko00270//Cysteine and methionine metabolism	Amino acid metabolism	Metabolism
Tetraphenylarsonium	C24H20As	4.39667	0.00569642	1.98022	--	-	-	-
Tetracenomycin F2	C20H16O8	3.01635	0.0226315	1.65312	--	ko01130//Biosynthesis of antibiotics	-	Metabolism
Rimsulfuron	C14H17N5O7S2	2.52717	0.00437439	1.20614	--	-	-	-
Ginkgolide B	C20H24O10	1.27709	0.0106681	1.03541	Prenol lipids	-	-	-
