# Supplementary material for: Elucidation of the Flavor Aspects and Flavor-Associated Genomic Regions in Bottle Gourd (Lagenaria siceraria) by Metabolomic Analysis and QTL-seq
Source: Foods. 2022 Aug 14;11(16):2450. doi: 10.3390/foods11162450 (PMC9407550; doi:10.3390/foods11162450)
Supplement: Supplementary file 1 [file foods-11-02450-s001.zip › Table S4.xlsx]

## Sheet: Table S4
Table S4. Taste score of the experimental 346 MAGIC population elite lines of marketable fruit.
Number	Taste score
1	1.8
2	1.8
3	2
4	2
5	2
6	2
7	2
8	2.2
9	2.2
10	2.2
11	2.2
12	2.25
13	2.25
14	2.33333
15	2.4
16	2.4
17	2.5
18	2.5
19	2.5
20	2.5
21	2.6
22	2.66667
23	2.66667
24	2.66667
25	2.75
26	2.75
27	2.86667
28	2.96667
29	3
30	3
31	3
32	3
33	3
34	3
35	3
36	3.075
37	3.075
38	3.075
39	3.075
40	3.075
41	3.075
42	3.075
43	3.075
44	3.075
45	3.075
46	3.1
47	3.1
48	3.2
49	3.2
50	3.2
51	3.2
52	3.2
53	3.2
54	3.2
55	3.21667
56	3.21667
57	3.25
58	3.25
59	3.25
60	3.33333
61	3.33333
62	3.33333
63	3.33333
64	3.33333
65	3.33333
66	3.33333
67	3.33333
68	3.33333
69	3.33333
70	3.33333
71	3.33333
72	3.33333
73	3.38333
74	3.5
75	3.5
76	3.5
77	3.5
78	3.5
79	3.55
80	3.55
81	3.6
82	3.6
83	3.6
84	3.625
85	3.66667
86	3.66667
87	3.66667
88	3.66667
89	3.66667
90	3.66667
91	3.66667
92	3.66667
93	3.71667
94	3.75
95	3.825
96	3.825
97	3.83333
98	3.83333
99	3.83333
100	4
101	4
102	4
103	4.08333
104	4.125
105	4.125
106	4.16667
107	4.33333
108	4.33333
109	4.33333
110	4.33333
111	4.375
112	4.41667
113	4.42857
114	4.5
115	4.5
116	4.5
117	4.5
118	4.625
119	4.66667
120	4.66667
121	4.75
122	4.75
123	4.83333
124	4.83333
125	4.85714
126	4.85714
127	5
128	5
129	5
130	5
131	5.16667
132	5.3
133	5.3
134	5.33333
135	5.33333
136	5.33333
137	5.33333
138	5.33333
139	5.33333
140	5.33333
141	5.33333
142	5.4
143	5.4
144	5.5
145	5.5
146	5.5
147	5.5
148	5.5
149	5.5
150	5.5
151	5.5
152	5.5
153	5.5
154	5.5
155	5.5
156	5.5
157	5.52
158	5.52
159	5.52
160	5.52
161	5.53333
162	5.53333
163	5.53333
164	5.53333
165	5.53333
166	5.53333
167	5.53333
168	5.57143
169	5.57143
170	5.57143
171	5.57143
172	5.58333
173	5.58333
174	5.58333
175	5.66667
176	5.66667
177	5.66667
178	5.66667
179	5.66667
180	5.66667
181	5.66667
182	5.66667
183	5.66667
184	5.66667
185	5.66667
186	5.66667
187	5.66667
188	5.71429
189	5.72
190	5.72
191	5.76667
192	5.83333
193	5.83333
194	5.83333
195	5.83333
196	5.83333
197	5.83333
198	5.83333
199	5.83333
200	5.83333
201	5.83333
202	5.85714
203	5.85714
204	5.85714
205	5.85714
206	5.85714
207	5.875
208	5.875
209	6
210	6
211	6
212	6
213	6
214	6
215	6
216	6.1
217	6.1
218	6.14286
219	6.14286
220	6.16667
221	6.16667
222	6.16667
223	6.16667
224	6.16667
225	6.16667
226	6.25
227	6.26667
228	6.33333
229	6.33333
230	6.33333
231	6.33333
232	6.33333
233	6.41667
234	6.5
235	6.5
236	6.5
237	6.5
238	6.5
239	6.66667
240	6.66667
241	6.66667
242	6.75
243	6.75
244	6.83333
245	6.85714
246	6.93333
247	6.93333
248	6.93333
249	7
250	7
251	7
252	7
253	7
254	7
255	7
256	7
257	7
258	7.05
259	7.05
260	7.05
261	7.05
262	7.05
263	7.05
264	7.05
265	7.05
266	7.05
267	7.08333
268	7.13333
269	7.14286
270	7.14286
271	7.16667
272	7.16667
273	7.19286
274	7.19286
275	7.21667
276	7.21667
277	7.25
278	7.26667
279	7.3
280	7.3
281	7.31667
282	7.33333
283	7.33333
284	7.33333
285	7.33333
286	7.35
287	7.38333
288	7.38333
289	7.38333
290	7.38333
291	7.5
292	7.5
293	7.5
294	7.5
295	7.5
296	7.5
297	7.52
298	7.52
299	7.53333
300	7.53333
301	7.65
302	7.65
303	7.66667
304	7.66667
305	7.66667
306	7.66667
307	7.66667
308	7.66667
309	7.66667
310	7.66667
311	7.66667
312	7.81667
313	7.83333
314	7.83333
315	7.83333
316	7.85714
317	7.85714
318	7.875
319	8
320	8
321	8
322	8
323	8
324	8
325	8
326	8.16667
327	8.25
328	8.25
329	8.33333
330	8.33333
331	8.475
332	8.475
333	8.5
334	8.5
335	8.66667
336	8.71429
337	8.93333
338	8.93333
339	9
340	9
341	9.075
342	9.16667
343	9.175
344	9.21429
345	9.43333
346	9.43333
