# Supplementary material for: Elucidation of the Flavor Aspects and Flavor-Associated Genomic Regions in Bottle Gourd (Lagenaria siceraria) by Metabolomic Analysis and QTL-seq
Source: Foods. 2022 Aug 14;11(16):2450. doi: 10.3390/foods11162450 (PMC9407550; doi:10.3390/foods11162450)
Supplement: Supplementary file 1 [file foods-11-02450-s001.zip › Table S5.xlsx]

## Sheet: Table S5
Table S5. List of genes in the three selected genomic regions.
Chr	Start	End	Gene ID	Symbol	Description
Chr02	90001	1710000	HG_GLEAN_10013285	SPL14	PREDICTED: squamosa promoter-binding-like protein 14 [Cucumis melo]
Chr02	90001	1710000	HG_GLEAN_10013286	--	PREDICTED: calponin homology domain-containing protein DDB_G0272472 [Juglans regia]
Chr02	90001	1710000	HG_GLEAN_10013287	LHCB7	PREDICTED: chlorophyll a-b binding protein of LHCII type 1 isoform X1 [Cucumis melo]
Chr02	90001	1710000	HG_GLEAN_10013288	BUBR1	mitotic spindle checkpoint protein BUBR1 [Cucumis melo var. makuwa] [Cucumis melo]
Chr02	90001	1710000	HG_GLEAN_10013289	U2AF35A	PREDICTED: splicing factor U2af small subunit B-like [Cucumis melo]
Chr02	90001	1710000	HG_GLEAN_10013290	BZIP60	PREDICTED: bZIP transcription factor 60 [Cucumis melo]
Chr02	90001	1710000	HG_GLEAN_10013291	PFP-ALPHA	pyrophosphate--fructose 6-phosphate 1-phosphotransferase subunit alpha [Cucurbita maxima]
Chr02	90001	1710000	HG_GLEAN_10013292	SWI3B	PREDICTED: SWI/SNF complex subunit SWI3B [Cucumis melo]
Chr02	90001	1710000	HG_GLEAN_10013293	CCR1	cinnamoyl-CoA reductase 2 isoform X2 [Cucumis sativus]
Chr02	90001	1710000	HG_GLEAN_10013294	RH45	DEAD-box ATP-dependent RNA helicase 42 [Cucurbita pepo subsp. pepo] [Cucurbita pepo]
Chr02	90001	1710000	HG_GLEAN_10013295	PILS1	PREDICTED: uncharacterized transporter YBR287W-like isoform X1 [Cucumis melo]
Chr02	90001	1710000	HG_GLEAN_10013296	CDKB2-2	cyclin-dependent kinase B2-2 [Cucumis sativus]
Chr02	90001	1710000	HG_GLEAN_10013297	AHL10	PREDICTED: AT-hook motif nuclear-localized protein 10 [Cucumis melo]
Chr02	90001	1710000	HG_GLEAN_10013298	sdr42e1	PREDICTED: short-chain dehydrogenase/reductase family 42E member 1 [Cucumis melo]
Chr02	90001	1710000	HG_GLEAN_10013299	HIPP45	heavy metal-associated isoprenylated plant protein 44 [Cucumis sativus]
Chr02	90001	1710000	HG_GLEAN_10013300	PHT1-9	probable inorganic phosphate transporter 1-9 [Cucumis sativus]
Chr02	90001	1710000	HG_GLEAN_10013301	--	PREDICTED: DNA topoisomerase 2-binding protein 1 isoform X2 [Cucumis melo]
Chr02	90001	1710000	HG_GLEAN_10013302	RPL22C	60S ribosomal protein L22-2-like [Cucurbita moschata]
Chr02	90001	1710000	HG_GLEAN_10013303	At1g77330	1-aminocyclopropane-1-carboxylate oxidase 5 [Cucumis sativus]
Chr02	90001	1710000	HG_GLEAN_10013304	RFC4	PREDICTED: LOW QUALITY PROTEIN: replication factor C subunit 4 [Cucumis melo]
Chr02	90001	1710000	HG_GLEAN_10013305	AAP3	amino acid permease 3-like [Cucurbita maxima]
Chr02	90001	1710000	HG_GLEAN_10013306	At1g77405	pentatricopeptide repeat-containing protein [Cucumis melo var. makuwa] [Cucumis melo]
Chr02	90001	1710000	HG_GLEAN_10013308	SWI3C	PREDICTED: SWI/SNF complex subunit SWI3C [Cucumis melo]
Chr02	90001	1710000	HG_GLEAN_10013309	--	protein HAPLESS 2 isoform X1 [Cucumis melo var. makuwa] [Cucumis melo]
Chr02	90001	1710000	HG_GLEAN_10013310	NAC048	NAC domain transcription factor 1 [Citrullus colocynthis]
Chr02	90001	1710000	HG_GLEAN_10013311	CSI3	U-box domain-containing protein 13 [Cucumis melo var. makuwa] [Cucumis melo]
Chr02	90001	1710000	HG_GLEAN_10013312	ASP1	PREDICTED: aspartic proteinase Asp1-like [Cucumis melo]
Chr02	90001	1710000	HG_GLEAN_10013313	ASP1	PREDICTED: aspartic proteinase Asp1-like [Cucumis melo]
Chr02	90001	1710000	HG_GLEAN_10013314	Dnajb13	PREDICTED: chaperone protein DnaJ [Cucumis melo]
Chr02	90001	1710000	HG_GLEAN_10013315	ALDH3H1	PREDICTED: aldehyde dehydrogenase family 3 member H1-like [Cucumis melo]
Chr02	90001	1710000	HG_GLEAN_10013316	ALDH3H1	aldehyde dehydrogenase family 3 member H1 [Cucumis sativus]
Chr02	90001	1710000	HG_GLEAN_10013317	NRG2	nitrate regulatory gene2 protein [Cucumis sativus]
Chr02	90001	1710000	HG_GLEAN_10013318	--	nitrate regulatory gene2 protein [Cucumis sativus]
Chr02	90001	1710000	HG_GLEAN_10013319	PDI	protein disulfide-isomerase isoform X1 [Cucumis sativus]
Chr02	90001	1710000	HG_GLEAN_10013320	GT16	PREDICTED: xyloglucan-specific galacturonosyltransferase 1-like [Cucumis melo]
Chr02	90001	1710000	HG_GLEAN_10013321	--	transcription factor IIIB 90 kDa subunit-like isoform X1 [Momordica charantia]
Chr02	90001	1710000	HG_GLEAN_10013322	SKIP32	sister chromatid cohesion protein PDS5 homolog A-like isoform X1 [Cucurbita pepo subsp. pepo] [Cucurbita pepo]
Chr02	90001	1710000	HG_GLEAN_10013323	LACS9	PREDICTED: long chain acyl-CoA synthetase 9, chloroplastic [Cucumis melo]
Chr02	90001	1710000	HG_GLEAN_10013324	--	uncharacterized protein At4g08330, chloroplastic [Momordica charantia]
Chr02	90001	1710000	HG_GLEAN_10013325	VHA-c2	ATPase, F0/V0 complex, subunit C protein [Arabidopsis thaliana]
Chr02	90001	1710000	HG_GLEAN_10013326	At1g77540	acetyltransferase [Cucumis melo var. makuwa] [Cucumis melo]
Chr02	90001	1710000	HG_GLEAN_10013327	--	uncharacterized protein LOC111443531 [Cucurbita moschata]
Chr02	90001	1710000	HG_GLEAN_10013328	GONST5	UDP-galactose transporter 1 [Cucumis sativus]
Chr02	90001	1710000	HG_GLEAN_10013329	--	UspA [Corchorus capsularis]
Chr02	90001	1710000	HG_GLEAN_10013330	Atad5	uncharacterized protein LOC101216488 isoform X2 [Cucumis sativus]
Chr02	90001	1710000	HG_GLEAN_10013331	At4g08300	WAT1-related protein At4g08300 [Cucumis sativus]
Chr02	90001	1710000	HG_GLEAN_10013332	--	DUF836 domain-containing protein [Cephalotus follicularis]
Chr02	90001	1710000	HG_GLEAN_10013333	ERF012	ethylene-responsive transcription factor ERF014-like [Cucurbita moschata]
Chr02	90001	1710000	HG_GLEAN_10013334	--	proline--tRNA ligase [Cucumis sativus]
Chr02	90001	1710000	HG_GLEAN_10013335	RZF1	E3 ubiquitin-protein ligase RING1 isoform X2 [Cucumis melo var. makuwa] [Cucumis melo]
Chr02	90001	1710000	HG_GLEAN_10013336	--	phosphatidylinositol 4-phosphate 5-kinase 3-like [Momordica charantia]
Chr02	90001	1710000	HG_GLEAN_10013337	dapC	PREDICTED: probable N-succinyldiaminopimelate aminotransferase DapC [Cucumis melo]
Chr02	90001	1710000	HG_GLEAN_10013338	--	Hydroxyacyl-thioester dehydratase type 2 [Spatholobus suberectus]
Chr02	90001	1710000	HG_GLEAN_10013339	--	PREDICTED: uncharacterized protein LOC103487569 [Cucumis melo]
Chr02	90001	1710000	HG_GLEAN_10013340	At5g35370	G-type lectin S-receptor-like serine/threonine-protein kinase [Cucumis melo var. makuwa] [Cucumis melo]
Chr02	90001	1710000	HG_GLEAN_10013341	OFUT11	O-fucosyltransferase 10 [Cucumis sativus]
Chr02	90001	1710000	HG_GLEAN_10013342	PIP5K2	phosphatidylinositol 4-phosphate 5-kinase 1 [Cucumis sativus]
Chr02	90001	1710000	HG_GLEAN_10013343	PLA2	protein terminal ear1-like protein [Cucumis melo var. makuwa] [Cucumis melo]
Chr02	90001	1710000	HG_GLEAN_10013344	CML29	PREDICTED: probable calcium-binding protein CML29 [Cucumis melo]
Chr02	90001	1710000	HG_GLEAN_10013345	CYP81Q32	cytochrome P450 81Q32 [Cucumis sativus]
Chr02	90001	1710000	HG_GLEAN_10013346	INR1	nitrate reductase [NADH]-like [Momordica charantia]
Chr02	90001	1710000	HG_GLEAN_10013347	NIA2	nitrate reductase [NADH]-like [Cucurbita pepo subsp. pepo] [Cucurbita pepo]
Chr02	90001	1710000	HG_GLEAN_10013348	DIM1A	ribosomal RNA small subunit methyltransferase [Cucurbita maxima]
Chr02	90001	1710000	HG_GLEAN_10013349	--	uncharacterized protein LOC101213356 isoform X1 [Cucumis sativus]
Chr02	90001	1710000	HG_GLEAN_10013350	BANGLUC	PREDICTED: probable glucan endo-1,3-beta-glucosidase BG4 [Cucumis melo]
Chr02	90001	1710000	HG_GLEAN_10013351	BANGLUC	PREDICTED: probable glucan endo-1,3-beta-glucosidase BG4 [Cucumis melo]
Chr02	90001	1710000	HG_GLEAN_10013352	tmem87a	transmembrane protein 87B-like [Cucurbita maxima]
Chr02	90001	1710000	HG_GLEAN_10013353	DPBF3	ABSCISIC ACID-INSENSITIVE 5-like protein 2 [Cucumis sativus]
Chr02	90001	1710000	HG_GLEAN_10013354	B3GALT7	beta-1,3-galactosyltransferase 7-like isoform X2 [Cucumis melo var. makuwa] [Cucumis melo]
Chr02	90001	1710000	HG_GLEAN_10013355	SHM7	PREDICTED: serine hydroxymethyltransferase 7-like [Cucumis melo]
Chr02	90001	1710000	HG_GLEAN_10013356	--	transcription initiation factor IIE subunit alpha [Cucumis sativus]
Chr02	90001	1710000	HG_GLEAN_10013357	Ergic3	PREDICTED: endoplasmic reticulum-Golgi intermediate compartment protein 3-like [Cucumis melo]
Chr02	90001	1710000	HG_GLEAN_10013358	RAP2-4	PREDICTED: ethylene-responsive transcription factor RAP2-13-like [Cucumis melo]
Chr02	90001	1710000	HG_GLEAN_10013359	SPBC2A9.03	uncharacterized WD repeat-containing protein C2A9.03-like isoform X2 [Cucurbita moschata]
Chr02	90001	1710000	HG_GLEAN_10013360	SEN1	PREDICTED: uncharacterized ATP-dependent helicase C29A10.10c-like [Cucumis melo]
Chr02	90001	1710000	HG_GLEAN_10013361	FLZ6	FCS-Like Zinc finger 6 [Cucumis sativus]
Chr02	90001	1710000	HG_GLEAN_10013362	SULTR1;2	PREDICTED: sulfate transporter 1.3-like [Cucumis melo]
Chr02	90001	1710000	HG_GLEAN_10013363	TTL3	TPR repeat-containing thioredoxin TTL1-like [Cucurbita moschata]
Chr02	90001	1710000	HG_GLEAN_10013364	VQ22	PREDICTED: anaphase-promoting complex subunit cdh1-like [Cucumis melo]
Chr02	90001	1710000	HG_GLEAN_10013366	--	PREDICTED: high affinity nitrate transporter 2.5 [Cucumis melo]
Chr02	90001	1710000	HG_GLEAN_10013367	At1g78140	uncharacterized methyltransferase At1g78140, chloroplastic [Cucurbita pepo subsp. pepo] [Cucurbita pepo]
Chr02	90001	1710000	HG_GLEAN_10013368	--	uncharacterized protein LOC101215652 [Cucumis sativus]
Chr02	90001	1710000	HG_GLEAN_10013369	ZYP1B	PREDICTED: synaptonemal complex protein 1-like [Cucumis melo]
Chr02	90001	1710000	HG_GLEAN_10013370	--	uncharacterized protein LOC111445952 [Cucurbita moschata]
Chr02	90001	1710000	HG_GLEAN_10013371	v1g169424	PREDICTED: eukaryotic translation initiation factor 3 subunit L-like [Cucumis melo]
Chr02	90001	1710000	HG_GLEAN_10013372	DAAT	PREDICTED: D-amino-acid transaminase, chloroplastic [Cucumis melo]
Chr02	90001	1710000	HG_GLEAN_10013373	TOL9	TOM1-like protein 9 [Cucumis sativus]
Chr02	90001	1710000	HG_GLEAN_10013374	--	Alpha/beta hydrolase fold [Trema orientale]
Chr02	90001	1710000	HG_GLEAN_10013376	EMF1	PREDICTED: protein EMBRYONIC FLOWER 1-like isoform X2 [Cucumis melo]
Chr02	90001	1710000	HG_GLEAN_10013377	--	U-box domain-containing protein 26 [Cucurbita moschata]
Chr02	90001	1710000	HG_GLEAN_10013378	IRX9H	probable beta-1,4-xylosyltransferase IRX9H [Cucumis sativus]
Chr02	90001	1710000	HG_GLEAN_10013379	--	Protein Tat like [Actinidia chinensis var. chinensis] [Actinidia chinensis]
Chr02	90001	1710000	HG_GLEAN_10013380	VAB	PREDICTED: VAN3-binding protein-like isoform X1 [Cucumis melo]
Chr02	90001	1710000	HG_GLEAN_10013381	JGB	protein JINGUBANG-like [Cucurbita pepo subsp. pepo] [Cucurbita pepo]
Chr02	90001	1710000	HG_GLEAN_10013382	NCED9	PREDICTED: carotenoid 9,10(9',10')-cleavage dioxygenase 1-like isoform X3 [Cucumis melo]
Chr02	90001	1710000	HG_GLEAN_10013383	DREB3	dehydration-responsive element-binding protein 3-like [Cucurbita maxima]
Chr02	90001	1710000	HG_GLEAN_10013385	PTRH2	peptidyl-tRNA hydrolase 2 [Cucumis melo var. makuwa] [Cucumis melo]
Chr02	90001	1710000	HG_GLEAN_10013386	--	uncharacterized protein E6C27_scaffold92G001500 [Cucumis melo var. makuwa] [Cucumis melo]
Chr02	90001	1710000	HG_GLEAN_10013387	GATA12	GATA transcription factor 9 [Cucumis sativus]
Chr02	90001	1710000	HG_GLEAN_10013388	CG11007	thioredoxin-related transmembrane protein 2 [Cucumis melo var. makuwa] [Cucumis melo]
Chr02	90001	1710000	HG_GLEAN_10013389	ATHB-8	homeobox-leucine zipper protein ATHB-8 [Cucumis sativus]
Chr02	90001	1710000	HG_GLEAN_10013390	At2g25790	PREDICTED: probably inactive leucine-rich repeat receptor-like protein kinase At2g25790 [Cucumis melo]
Chr02	90001	1710000	HG_GLEAN_10013391	--	uncharacterized protein LOC116402862 [Cucumis sativus]
Chr02	90001	1710000	HG_GLEAN_10013392	SHH1	PREDICTED: protein SAWADEE HOMEODOMAIN HOMOLOG 1-like isoform X2 [Cucumis melo]
Chr02	90001	1710000	HG_GLEAN_10013393	OVA4	tryptophan--tRNA ligase, chloroplastic/mitochondrial [Cucumis sativus]
Chr02	90001	1710000	HG_GLEAN_10013394	YBEY	pentatricopeptide repeat-containing protein [Cucumis melo var. makuwa] [Cucumis melo]
Chr02	90001	1710000	HG_GLEAN_10013395	PRO1	PREDICTED: profilin-2 [Gossypium raimondii]
Chr02	90001	1710000	HG_GLEAN_10013396	AUR1	serine/threonine-protein kinase Aurora-1 [Cucurbita maxima]
Chr02	90001	1710000	HG_GLEAN_10013397	CABIN1	TPR repeat protein [Trifolium pratense]
Chr02	90001	1710000	HG_GLEAN_10013398	--	PREDICTED: putative lipase ROG1 [Cucumis melo]
Chr02	90001	1710000	HG_GLEAN_10013400	--	Formin-like protein 18 [Cucumis melo var. makuwa] [Cucumis melo]
Chr02	90001	1710000	HG_GLEAN_10013401	PSRP6	50S ribosomal protein 6, chloroplastic [Cucumis sativus]
Chr02	90001	1710000	HG_GLEAN_10013402	HEN4	KH domain-containing protein HEN4 [Cucumis sativus]
Chr02	90001	1710000	HG_GLEAN_10013403	AAP6	amino acid permease 6 [Cucumis sativus]
Chr02	90001	1710000	HG_GLEAN_10013404	--	Os06g0556150 [Oryza sativa Japonica Group]
Chr02	90001	1710000	HG_GLEAN_10013405	--	hypothetical protein Csa_001789 [Cucumis sativus]
Chr02	90001	1710000	HG_GLEAN_10013406	CEPR1	receptor-like protein kinase HAIKU2 [Cucumis melo var. makuwa] [Cucumis melo]
Chr02	90001	1710000	HG_GLEAN_10013407	RLK7	PREDICTED: receptor-like protein kinase HAIKU2 [Cucumis melo]
Chr02	90001	1710000	HG_GLEAN_10013408	IRX9H	probable beta-1,4-xylosyltransferase IRX9H [Cucumis sativus]
Chr02	90001	1710000	HG_GLEAN_10013409	sympk	symplekin-like isoform X2 [Cucurbita moschata]
Chr02	90001	1710000	HG_GLEAN_10013410	--	symplekin isoform X2 [Cucurbita moschata]
Chr02	90001	1710000	HG_GLEAN_10013411	At1g27530	ubiquitin-fold modifier-conjugating enzyme 1 [Cucurbita maxima]
Chr02	90001	1710000	HG_GLEAN_10013412	PCK	phosphoenolpyruvate carboxykinase (ATP) [Momordica charantia]
Chr02	90001	1710000	HG_GLEAN_10013414	BHLH93	PREDICTED: transcription factor bHLH61-like [Cucumis melo]
Chr02	90001	1710000	HG_GLEAN_10013416	At5g64460	phosphoglycerate mutase-like protein 1 isoform X2 [Cucumis sativus]
Chr02	90001	1710000	HG_GLEAN_10013417	At5g64460	phosphoglycerate mutase-like protein 1 isoform X1 [Cucurbita moschata]
Chr02	90001	1710000	HG_GLEAN_10013418	At5g64460	phosphoglycerate mutase-like protein [Cucumis sativus]
Chr02	90001	1710000	HG_GLEAN_10013419	DDB_G0283829	PREDICTED: protein odr-4 homolog [Cucumis melo]
Chr02	90001	1710000	HG_GLEAN_10013420	OPT4	oligopeptide transporter 4-like [Cucurbita pepo subsp. pepo] [Cucurbita pepo]
Chr02	90001	1710000	HG_GLEAN_10013421	OPT2	PREDICTED: oligopeptide transporter 2 [Cucumis melo]
Chr02	90001	1710000	HG_GLEAN_10013422	--	hypothetical protein Csa_002688 [Cucumis sativus]
Chr02	90001	1710000	HG_GLEAN_10013423	AGL16	MADS-box transcription factor 23-like isoform X1 [Cucumis melo var. makuwa] [Cucumis melo]
Chr02	90001	1710000	HG_GLEAN_10013424	ANR1	Transcription factor, K-box, partial [Cynara cardunculus var. scolymus] [Cynara cardunculus]
Chr02	90001	1710000	HG_GLEAN_10013425	--	XIAP-associated factor 1-like [Cucurbita moschata]
Chr02	90001	1710000	HG_GLEAN_10013426	--	probable rhamnogalacturonate lyase B isoform X2 [Cucumis sativus]
Chr02	90001	1710000	HG_GLEAN_10013427	--	PREDICTED: probable rhamnogalacturonate lyase B isoform X1 [Cucumis melo]
Chr02	90001	1710000	HG_GLEAN_10013428	--	PREDICTED: probable rhamnogalacturonate lyase B [Cucumis melo]
Chr02	90001	1710000	HG_GLEAN_10013429	UGT91C1	UDP-glycosyltransferase 91C1 [Cucurbita moschata]
Chr02	90001	1710000	HG_GLEAN_10013430	UGT91C1	UDP-glycosyltransferase 91C1 [Cucurbita maxima]
Chr02	90001	1710000	HG_GLEAN_10013431	ngdn	neuroguidin [Cucurbita pepo subsp. pepo] [Cucurbita pepo]
Chr02	90001	1710000	HG_GLEAN_10013432	BCHB	BEACH domain-containing protein B isoform X1 [Cucumis melo var. makuwa] [Cucumis melo]
Chr02	90001	1710000	HG_GLEAN_10013433	BCHB	PREDICTED: BEACH domain-containing protein B isoform X1 [Cucumis melo]
Chr02	90001	1710000	HG_GLEAN_10013434	CTR1	PREDICTED: serine/threonine-protein kinase CTR1 [Cucumis melo]
Chr02	90001	1710000	HG_GLEAN_10013435	CTR1	serine/threonine-protein kinase CTR1 [Cucumis melo var. makuwa] [Cucumis melo]
Chr02	90001	1710000	HG_GLEAN_10013436	RGTA1	geranylgeranyl transferase type-2 subunit alpha [Cucumis melo var. makuwa] [Cucumis melo]
Chr02	90001	1710000	HG_GLEAN_10013437	CER2	PREDICTED: protein ECERIFERUM 1 [Cucumis melo]
Chr02	90001	1710000	HG_GLEAN_10013438	--	uncharacterized protein LOC111443670 isoform X2 [Cucurbita moschata]
Chr02	90001	1710000	HG_GLEAN_10013439	NET2A	protein NETWORKED 2A [Cucumis sativus]
Chr02	90001	1710000	HG_GLEAN_10013440	At5g10920	PREDICTED: argininosuccinate lyase, chloroplastic [Cucumis melo]
Chr02	90001	1710000	HG_GLEAN_10013441	KIN4C	kinesin-like protein KIN-4C [Cucumis sativus]
Chr02	90001	1710000	HG_GLEAN_10013442	dnj-1	J domain-containing protein [Cucumis melo var. makuwa] [Cucumis melo]
Chr02	90001	1710000	HG_GLEAN_10013443	AHL17	AT-hook motif nuclear-localized protein 17-like [Cucurbita moschata]
Chr02	90001	1710000	HG_GLEAN_10013444	UBP16	ubiquitin carboxyl-terminal hydrolase 16 [Cucumis sativus]
Chr02	90001	1710000	HG_GLEAN_10013445	--	PREDICTED: Methyltransferase FkbM [Prunus dulcis]
Chr02	90001	1710000	HG_GLEAN_10013446	PME20	probable pectinesterase/pectinesterase inhibitor 20 isoform X1 [Cucumis sativus]
Chr02	90001	1710000	HG_GLEAN_10013447	--	PREDICTED: uncharacterized protein LOC103503666 [Cucumis melo]
Chr02	90001	1710000	HG_GLEAN_10013448	dnaJ	PREDICTED: chaperone protein DnaJ [Cucumis melo]
Chr02	90001	1710000	HG_GLEAN_10013449	At5g18475	pentatricopeptide repeat-containing protein At5g18475 isoform X4 [Cucurbita pepo subsp. pepo] [Cucurbita pepo]
Chr02	90001	1710000	HG_GLEAN_10013450	GF14B	WD and tetratricopeptide repeats protein 1 isoform X3 [Momordica charantia]
Chr02	90001	1710000	HG_GLEAN_10013451	At5g49980	PREDICTED: transport inhibitor response 1-like protein [Cucumis melo]
Chr02	90001	1710000	HG_GLEAN_10013453	At5g49980	transport inhibitor response 1-like protein [Cucurbita maxima]
Chr02	90001	1710000	HG_GLEAN_10013454	PPOX1	PREDICTED: pyridoxine/pyridoxamine 5'-phosphate oxidase 1, chloroplastic isoform X1 [Cucumis melo]
Chr02	90001	1710000	HG_GLEAN_10013455	At1g29060	bet1-like protein At1g29060 [Cucurbita moschata]
Chr02	90001	1710000	HG_GLEAN_10013456	PEPKR2	PREDICTED: serine/threonine-protein kinase PEPKR2 [Cucumis melo]
Chr02	90001	1710000	HG_GLEAN_10013458	ATL11	RING-H2 finger protein ATL11 [Cucumis sativus]
Chr03	13830001	15850000	HG_GLEAN_10017374	RNFT2	RING finger and transmembrane domain-containing protein 2 isoform X1 [Cucumis sativus]
Chr03	13830001	15850000	HG_GLEAN_10017375	--	heat-inducible transcription repressor [Trema orientale]
Chr03	13830001	15850000	HG_GLEAN_10017376	RDUF1	E3 ubiquitin-protein ligase Praja-2 [Cucumis sativus]
Chr03	13830001	15850000	HG_GLEAN_10017377	PILS6	PH, partial [Cucumis melo]
Chr03	13830001	15850000	HG_GLEAN_10017378	ndhJ	NADH-plastoquinone oxidoreductase subunit J [Gynostemma pentaphyllum]
Chr03	13830001	15850000	HG_GLEAN_10017379	ndhK	NADH dehydrogenase subunit K [Lagenaria siceraria]
Chr03	13830001	15850000	HG_GLEAN_10017380	atpB	ATP synthase CF1 beta subunit [Ammopiptanthus mongolicus]
Chr03	13830001	15850000	HG_GLEAN_10017381	rbcL	acetyl-CoA carboxylase beta subunit [Lagenaria siceraria]
Chr03	13830001	15850000	HG_GLEAN_10017382	ycf4	photosystem I assembly protein ycf4, partial [Lagenaria siceraria]
Chr03	13830001	15850000	HG_GLEAN_10017383	petA	cytochrome f [Lagenaria siceraria]
Chr03	13830001	15850000	HG_GLEAN_10017384	psbJ	photosystem II protein J [Debregeasia orientalis]
Chr03	13830001	15850000	HG_GLEAN_10017385	rpl33	ribosomal protein L33 [Lagenaria siceraria]
Chr03	13830001	15850000	HG_GLEAN_10017386	petD	cytochrome b6/f complex subunit IV, partial [Pelargonium aff. lobatum SJK-2019]
Chr03	13830001	15850000	HG_GLEAN_10017387	rpoA	DNA-directed RNA polymerase subunit alpha, partial [Mucuna pruriens]
Chr03	13830001	15850000	HG_GLEAN_10017388	rpl14	ribosomal protein L14 [Ammopiptanthus mongolicus]
Chr03	13830001	15850000	HG_GLEAN_10017389	rps12-B	LOW QUALITY PROTEIN: 30S ribosomal protein S12, chloroplastic [Cinnamomum micranthum f. kanehirae]
Chr03	13830001	15850000	HG_GLEAN_10017390	--	Vacuolar protein sorting-associated protein-like protein [Capsicum annuum]
Chr03	13830001	15850000	HG_GLEAN_10017391	TIC214	Ycf1 protein [Trichosanthes homophylla]
Chr03	13830001	15850000	HG_GLEAN_10017392	ndhF	NADH dehydrogenase subunit 5 [Lagenaria siceraria]
Chr03	13830001	15850000	HG_GLEAN_10017393	ndhD	NADH dehydrogenase subunit 4 [Lagenaria siceraria]
Chr03	13830001	15850000	HG_GLEAN_10017394	psaC	photosystem I subunit VII [Phaseolus vulgaris]
Chr03	13830001	15850000	HG_GLEAN_10017395	ndhE	NADH dehydrogenase subunit 4L [Coccinia grandis]
Chr03	13830001	15850000	HG_GLEAN_10017396	ndhG	NADH dehydrogenase subunit 6 [Lagenaria siceraria]
Chr03	13830001	15850000	HG_GLEAN_10017397	ndhI	NADH dehydrogenase subunit I [Cucurbita moschata]
Chr03	13830001	15850000	HG_GLEAN_10017398	ndhH	NADH dehydrogenase subunit 7 [Citrullus colocynthis]
Chr03	13830001	15850000	HG_GLEAN_10017399	--	membrane protein ycf1 [Dorcoceras hygrometricum]
Chr03	13830001	15850000	HG_GLEAN_10017400	--	hypothetical protein CJ030_MR6G010321 [Morella rubra]
Chr03	13830001	15850000	HG_GLEAN_10017401	--	orf174 [Beta vulgaris subsp. vulgaris] [Beta vulgaris]
Chr03	13830001	15850000	HG_GLEAN_10017402	rps12-B	LOW QUALITY PROTEIN: 30S ribosomal protein S12, chloroplastic [Cinnamomum micranthum f. kanehirae]
Chr03	13830001	15850000	HG_GLEAN_10017403	psbA	photosystem II protein D1 [Debregeasia orientalis]
Chr03	13830001	15850000	HG_GLEAN_10017404	matK	maturase K [Lagenaria siceraria]
Chr03	13830001	15850000	HG_GLEAN_10017405	atpA	ATP synthase CF1 alpha subunit [Lagenaria siceraria]
Chr03	13830001	15850000	HG_GLEAN_10017406	atpF	ATP synthase subunit b [Morus notabilis]
Chr03	13830001	15850000	HG_GLEAN_10017407	atpI	ATP synthase CF0 subunit IV [Cucumis melo subsp. melo] [Cucumis melo]
Chr03	13830001	15850000	HG_GLEAN_10017408	rpoC1	DNA-directed RNA polymerase subunit beta [Medicago truncatula]
Chr03	13830001	15850000	HG_GLEAN_10017409	rpoB	RNA polymerase subunit beta [Trichosanthes tubiflora]
Chr03	13830001	15850000	HG_GLEAN_10017410	ndhK	NADH dehydrogenase subunit K [Betula nana]
Chr03	13830001	15850000	HG_GLEAN_10017411	atpB	ATP synthase subunit beta [Arachis hypogaea]
Chr03	13830001	15850000	HG_GLEAN_10017412	accD	acetyl-CoA carboxylase carboxyltransferase beta subunit [Pedicularis longiflora]
Chr03	13830001	15850000	HG_GLEAN_10017413	petA	cytochrome f, partial [Lagenaria siceraria]
Chr03	13830001	15850000	HG_GLEAN_10017414	psbJ	photosystem II protein J [Debregeasia orientalis]
Chr03	13830001	15850000	HG_GLEAN_10017415	rpoA	DNA-directed RNA polymerase subunit alpha [Capsicum chinense]
Chr03	13830001	15850000	HG_GLEAN_10017416	rpl14	ribosomal protein L14 [Ammopiptanthus mongolicus]
Chr03	13830001	15850000	HG_GLEAN_10017417	rps7-A	ribosomal protein S7 [Mallotus peltatus]
Chr03	13830001	15850000	HG_GLEAN_10017418	rps12-B	LOW QUALITY PROTEIN: 30S ribosomal protein S12, chloroplastic [Cinnamomum micranthum f. kanehirae]
Chr03	13830001	15850000	HG_GLEAN_10017419	--	Vacuolar protein sorting-associated protein-like protein [Capsicum annuum]
Chr03	13830001	15850000	HG_GLEAN_10017420	--	hypothetical protein FNV43_RR05871 [Rhamnella rubrinervis]
Chr03	13830001	15850000	HG_GLEAN_10017421	TIC214	Ycf1 protein [Trichosanthes lobata]
Chr03	13830001	15850000	HG_GLEAN_10017422	TIC214	Ycf1 [Lagenaria siceraria]
Chr03	13830001	15850000	HG_GLEAN_10017423	--	BnaC09g30100D [Brassica napus]
Chr03	13830001	15850000	HG_GLEAN_10017424	--	hypothetical protein E3N88_30142 [Mikania micrantha]
Chr03	13830001	15850000	HG_GLEAN_10017425	--	uncharacterized protein LOC101208230 [Cucumis sativus]
Chr03	13830001	15850000	HG_GLEAN_10017426	--	uncharacterized protein LOC111023160 [Momordica charantia]
Chr03	13830001	15850000	HG_GLEAN_10017427	CDC2C	PREDICTED: cell division control protein 2 homolog C [Cucumis melo]
Chr03	13830001	15850000	HG_GLEAN_10017428	PGM1	PREDICTED: 2,3-bisphosphoglycerate-independent phosphoglycerate mutase [Cucumis melo]
Chr03	13830001	15850000	HG_GLEAN_10017429	--	PREDICTED: uncharacterized protein LOC104779199 [Camelina sativa]
Chr03	13830001	15850000	HG_GLEAN_10017430	--	uncharacterized protein LOC101218161 [Cucumis sativus]
Chr03	13830001	15850000	HG_GLEAN_10017431	FOLD1	bifunctional protein FolD 1, mitochondrial-like isoform X1 [Cucurbita pepo subsp. pepo] [Cucurbita pepo]
Chr03	13830001	15850000	HG_GLEAN_10017432	SCR	protein SCARECROW 1 [Cucumis sativus]
Chr03	13830001	15850000	HG_GLEAN_10017433	GAUT7	probable galacturonosyltransferase 7 isoform X2 [Cucumis sativus]
Chr03	13830001	15850000	HG_GLEAN_10017434	--	uncharacterized protein LOC111988631 [Quercus suber]
Chr03	13830001	15850000	HG_GLEAN_10017435	PUB22	E3 ubiquitin-protein ligase PUB22-like [Cucurbita pepo subsp. pepo] [Cucurbita pepo]
Chr03	13830001	15850000	HG_GLEAN_10017436	At3g05675	BTB/POZ domain-containing protein At3g05675 isoform X2 [Cucurbita pepo subsp. pepo] [Cucurbita pepo]
Chr03	13830001	15850000	HG_GLEAN_10017437	RBL15	rhomboid-like protein 15 isoform X1 [Cucumis sativus]
Chr03	13830001	15850000	HG_GLEAN_10017438	ANT1	PREDICTED: amino acid transporter ANT1 [Cucumis melo]
Chr03	13830001	15850000	HG_GLEAN_10017440	PCMP-E25	PREDICTED: pentatricopeptide repeat-containing protein At1g09220, mitochondrial [Cucumis melo]
Chr03	13830001	15850000	HG_GLEAN_10017442	NAC087	PREDICTED: NAC domain-containing protein 79-like [Cucumis melo]
Chr03	13830001	15850000	HG_GLEAN_10017443	EULS3	ricin B-like lectin R40G3 [Cucumis sativus]
Chr03	13830001	15850000	HG_GLEAN_10017444	APY2	apyrase 2-like [Cucumis melo var. makuwa] [Cucumis melo]
Chr03	13830001	15850000	HG_GLEAN_10017445	SIP1-1	aquaporin SIP1-2 [Cucumis sativus]
Chr03	13830001	15850000	HG_GLEAN_10017446	KN	PREDICTED: syntaxin-related protein KNOLLE [Cucumis melo]
Chr03	13830001	15850000	HG_GLEAN_10017447	--	VID27-like protein [Momordica charantia]
Chr03	13830001	15850000	HG_GLEAN_10017448	At3g03980	NADPH-dependent aldehyde reductase-like protein, chloroplastic [Cucumis sativus]
Chr03	13830001	15850000	HG_GLEAN_10017449	ING2	PHD finger protein ING2 [Cucumis melo var. makuwa] [Cucumis melo]
Chr03	13830001	15850000	HG_GLEAN_10017450	SINE1	protein SINE1 [Cucumis sativus]
Chr03	13830001	15850000	HG_GLEAN_10017451	NDF5	protein NDH-DEPENDENT CYCLIC ELECTRON FLOW 5 isoform X1 [Cucumis sativus]
Chr03	13830001	15850000	HG_GLEAN_10017452	HD16	casein kinase 1-like protein HD16 [Cucumis sativus]
Chr03	13830001	15850000	HG_GLEAN_10017453	At5g18180	H/ACA ribonucleoprotein complex, subunit Gar [Parasponia andersonii]
Chr03	13830001	15850000	HG_GLEAN_10017454	GDH1	glutamate dehydrogenase 1 [Cucumis sativus]
Chr03	13830001	15850000	HG_GLEAN_10017455	--	methyltransferase-related protein [Trifolium pratense]
Chr03	13830001	15850000	HG_GLEAN_10017456	--	PREDICTED: glutamyl-tRNA reductase-binding protein, chloroplastic [Cucumis melo]
Chr03	13830001	15850000	HG_GLEAN_10017457	--	PREDICTED: uncharacterized protein LOC103485984 [Cucumis melo]
Chr03	13830001	15850000	HG_GLEAN_10017458	APRL5	PREDICTED: 5'-adenylylsulfate reductase-like 5 [Cucumis melo]
Chr03	13830001	15850000	HG_GLEAN_10017460	SODCC.2	superoxide dismutase 2 [Luffa aegyptiaca]
Chr03	13830001	15850000	HG_GLEAN_10017461	ERN1	PREDICTED: ethylene-responsive transcription factor RAP2-11-like [Cucumis melo]
Chr03	13830001	15850000	HG_GLEAN_10017462	Ipo5	importin-5 [Cucumis sativus]
Chr03	13830001	15850000	HG_GLEAN_10017463	SHT	spermidine hydroxycinnamoyl transferase [Cucumis sativus]
Chr03	13830001	15850000	HG_GLEAN_10017464	SHT	spermidine hydroxycinnamoyl transferase-like [Momordica charantia]
Chr03	13830001	15850000	HG_GLEAN_10017465	QKY	PREDICTED: protein QUIRKY [Cucumis melo]
Chr03	13830001	15850000	HG_GLEAN_10017466	BPA1	binding partner of ACD11 1 [Cucumis sativus]
Chr03	13830001	15850000	HG_GLEAN_10017467	NOM1	nucleolar MIF4G domain-containing protein 1 [Cucumis sativus]
Chr03	13830001	15850000	HG_GLEAN_10017468	RZF1	PREDICTED: E3 ubiquitin-protein ligase RNF181-like [Cucumis melo]
Chr03	13830001	15850000	HG_GLEAN_10017469	FIP2	FH protein interacting protein FIP2 isoform X3 [Cucumis sativus]
Chr03	13830001	15850000	HG_GLEAN_10017470	--	DUF639 domain-containing protein [Cephalotus follicularis]
Chr03	13830001	15850000	HG_GLEAN_10017471	RRP6L2	PREDICTED: protein RRP6-like 2 [Cucumis melo]
Chr03	13830001	15850000	HG_GLEAN_10017472	recQ	PREDICTED: ATP-dependent DNA helicase RecQ-like isoform X1 [Cucumis melo]
Chr03	13830001	15850000	HG_GLEAN_10017473	PCO2	plant cysteine oxidase 1 [Cucumis sativus]
Chr03	13830001	15850000	HG_GLEAN_10017475	At3g03770	PREDICTED: probable inactive leucine-rich repeat receptor-like protein kinase At3g03770 [Cucumis melo]
Chr03	13830001	15850000	HG_GLEAN_10017476	--	Syntaxin-22 -like protein [Gossypium arboreum]
Chr03	13830001	15850000	HG_GLEAN_10017477	NMAT4	nuclear intron maturase 4, mitochondrial [Cucumis sativus]
Chr03	13830001	15850000	HG_GLEAN_10017478	HMA5	probable copper-transporting ATPase HMA5 [Cucumis sativus]
Chr03	13830001	15850000	HG_GLEAN_10017479	EGY1	probable zinc metalloprotease EGY1, chloroplastic [Cucumis sativus]
Chr03	13830001	15850000	HG_GLEAN_10017480	--	uncharacterized protein LOC111782171 isoform X2 [Cucurbita pepo subsp. pepo] [Cucurbita pepo]
Chr03	13830001	15850000	HG_GLEAN_10017481	BPM4	PREDICTED: BTB/POZ and MATH domain-containing protein 4 isoform X1 [Cucumis melo]
Chr03	13830001	15850000	HG_GLEAN_10017483	CAT4	cationic amino acid transporter 4, vacuolar isoform X1 [Cucumis sativus]
Chr03	13830001	15850000	HG_GLEAN_10017484	CAT2	cationic amino acid transporter 2, vacuolar-like [Cucumis melo var. makuwa] [Cucumis melo]
Chr03	13830001	15850000	HG_GLEAN_10017485	--	proline-rich protein HaeIII subfamily 1-like [Cucumis melo var. makuwa] [Cucumis melo]
Chr03	13830001	15850000	HG_GLEAN_10017486	--	proline-rich protein HaeIII subfamily 1-like [Cucumis melo var. makuwa] [Cucumis melo]
Chr03	13830001	15850000	HG_GLEAN_10017487	--	proline-rich protein HaeIII subfamily 1-like [Cucumis melo var. makuwa] [Cucumis melo]
Chr03	13830001	15850000	HG_GLEAN_10017490	MAPKKK20	mitogen-activated protein kinase kinase kinase 17-like [Cucurbita moschata]
Chr03	13830001	15850000	HG_GLEAN_10017491	--	actin cytoskeleton-regulatory complex protein PAN1-like [Cucurbita maxima]
Chr03	13830001	15850000	HG_GLEAN_10017492	--	proline-rich protein HaeIII subfamily 1-like [Cucumis melo var. makuwa] [Cucumis melo]
Chr03	13830001	15850000	HG_GLEAN_10017493	--	proline-rich protein 2-like [Cicer arietinum]
Chr03	13830001	15850000	HG_GLEAN_10017494	--	proline-rich protein 2-like [Cicer arietinum]
Chr03	13830001	15850000	HG_GLEAN_10017495	mfap-1	PREDICTED: microfibrillar-associated protein 1 [Cucumis melo]
Chr03	13830001	15850000	HG_GLEAN_10017496	RFC3	replication factor C subunit 3 [Momordica charantia]
Chr03	13830001	15850000	HG_GLEAN_10017497	--	protein EMBRYO SAC DEVELOPMENT ARREST 3 [Cucumis melo var. makuwa] [Cucumis melo]
Chr03	13830001	15850000	HG_GLEAN_10017498	--	protein PNS1-like [Cucurbita maxima]
Chr03	13830001	15850000	HG_GLEAN_10017500	GLCAT14A	PREDICTED: beta-glucuronosyltransferase GlcAT14A [Cucumis melo]
Chr03	13830001	15850000	HG_GLEAN_10017501	QKY	PREDICTED: protein QUIRKY [Cucumis melo]
Chr03	13830001	15850000	HG_GLEAN_10017502	ATJ72	chaperone protein dnaJ 72 [Cucumis melo var. makuwa] [Cucumis melo]
Chr03	13830001	15850000	HG_GLEAN_10017503	CSTF77	cleavage stimulation factor subunit 77 isoform X2 [Cucumis melo var. makuwa] [Cucumis melo]
Chr03	13830001	15850000	HG_GLEAN_10017504	CSTF77	PREDICTED: cleavage stimulation factor subunit 77 isoform X2 [Cucumis melo]
Chr03	13830001	15850000	HG_GLEAN_10017505	SPCC23B6.04c	PREDICTED: random slug protein 5-like isoform X1 [Cucumis melo]
Chr03	13830001	15850000	HG_GLEAN_10017506	--	PREDICTED: uncharacterized protein LOC103486029 [Cucumis melo]
Chr03	13830001	15850000	HG_GLEAN_10017507	TIM8	PREDICTED: mitochondrial import inner membrane translocase subunit TIM8 [Cucumis melo]
Chr03	13830001	15850000	HG_GLEAN_10017509	--	hypothetical protein Csa_012265 [Cucumis sativus]
Chr03	13830001	15850000	HG_GLEAN_10017510	TRM32	protein TRM32 isoform X1 [Cucumis melo var. makuwa] [Cucumis melo]
Chr03	13830001	15850000	HG_GLEAN_10017511	CTIMC	PREDICTED: triosephosphate isomerase, cytosolic [Cucumis melo]
Chr03	13830001	15850000	HG_GLEAN_10017512	RRP4	exosome complex component RRP4 homolog [Cucurbita maxima]
Chr03	13830001	15850000	HG_GLEAN_10017513	ANP1	mitogen-activated protein kinase kinase kinase 17-like [Cucurbita maxima]
Chr03	13830001	15850000	HG_GLEAN_10017514	SUVH1	PREDICTED: histone-lysine N-methyltransferase, H3 lysine-9 specific SUVH1-like [Cucumis melo]
Chr03	13830001	15850000	HG_GLEAN_10017515	CRD1	magnesium-protoporphyrin IX monomethyl ester [oxidative] cyclase, chloroplastic [Cucurbita moschata]
Chr03	13830001	15850000	HG_GLEAN_10017516	--	Ulp1-like peptidase [Cucumis melo var. makuwa] [Cucumis melo]
Chr03	13830001	15850000	HG_GLEAN_10017517	PAG1	proteasome subunit alpha type-3 [Cucurbita maxima]
Chr03	13830001	15850000	HG_GLEAN_10017518	--	Calcium and calcium/calmodulin-dependent serine/threonine-protein kinase isoform 1 [Cucumis melo var. makuwa] [Cucumis melo]
Chr03	13830001	15850000	HG_GLEAN_10017520	UBC22	ubiquitin-conjugating enzyme E2 22-like [Cucurbita maxima]
Chr03	13830001	15850000	HG_GLEAN_10017521	CAM3	PREDICTED: calmodulin [Cucumis melo]
Chr03	13830001	15850000	HG_GLEAN_10017522	--	uncharacterized protein LOC101203083 [Cucumis sativus]
Chr03	13830001	15850000	HG_GLEAN_10017523	--	uncharacterized protein LOC111781218 isoform X2 [Cucurbita pepo subsp. pepo] [Cucurbita pepo]
Chr03	13830001	15850000	HG_GLEAN_10017524	AMC9	metacaspase-9 [Cucumis sativus]
Chr03	13830001	15850000	HG_GLEAN_10017525	--	PREDICTED: uncharacterized protein LOC103495876 [Cucumis melo]
Chr03	13830001	15850000	HG_GLEAN_10017526	L2HGDH	PREDICTED: L-2-hydroxyglutarate dehydrogenase, mitochondrial [Cucumis melo]
Chr03	13830001	15850000	HG_GLEAN_10017527	CBR1	PREDICTED: NADH--cytochrome b5 reductase 1 [Cucumis melo]
Chr03	13830001	15850000	HG_GLEAN_10017528	ABCF4	PREDICTED: ABC transporter F family member 4-like [Cucumis melo]
Chr03	13830001	15850000	HG_GLEAN_10017530	MYB60	PREDICTED: myb-related protein 306 [Cucumis melo]
Chr03	13830001	15850000	HG_GLEAN_10017531	SKIP24	F-box protein SKIP24 isoform X2 [Cucumis sativus]
Chr03	13830001	15850000	HG_GLEAN_10017532	DIR17	PREDICTED: dirigent protein 17-like [Cucumis melo]
Chr03	13830001	15850000	HG_GLEAN_10017533	At1g08700	PREDICTED: presenilin-like protein At1g08700 isoform X2 [Cucumis melo]
Chr03	13830001	15850000	HG_GLEAN_10017534	grpE	PREDICTED: protein GrpE [Cucumis melo]
Chr03	13830001	15850000	HG_GLEAN_10017535	PURKE	PREDICTED: ELMO domain-containing protein A [Cucumis melo]
Chr03	13830001	15850000	HG_GLEAN_10017536	PCMP-H69	PREDICTED: pentatricopeptide repeat-containing protein At1g56690, mitochondrial-like [Cucumis melo]
Chr03	13830001	15850000	HG_GLEAN_10017537	At4g11680	E3 ubiquitin-protein ligase At4g11680 [Cucumis sativus]
Chr03	13830001	15850000	HG_GLEAN_10017538	--	50S ribosomal protein 5 alpha, chloroplastic [Cucumis sativus]
Chr03	13830001	15850000	HG_GLEAN_10017539	NRPB4	PREDICTED: RING finger protein 141-like [Cucumis melo]
Chr03	13830001	15850000	HG_GLEAN_10017540	EMB2731	ER membrane protein complex subunit 8/9 homolog [Cucumis sativus]
Chr03	13830001	15850000	HG_GLEAN_10017541	RHC1A	probable E3 ubiquitin-protein ligase RHC1A [Cucumis sativus]
Chr03	13830001	15850000	HG_GLEAN_10017543	At3g12390	PREDICTED: nascent polypeptide-associated complex subunit alpha-like protein 1 [Cucumis melo]
Chr03	13830001	15850000	HG_GLEAN_10017544	At3g12390	nascent polypeptide-associated complex subunit alpha-like protein 1 isoform X1 [Cucumis sativus]
Chr03	13830001	15850000	HG_GLEAN_10017545	--	PREDICTED: uncharacterized protein LOC103495853 [Cucumis melo]
Chr03	13830001	15850000	HG_GLEAN_10017546	--	hypothetical protein Csa_012907 [Cucumis sativus]
Chr03	13830001	15850000	HG_GLEAN_10017547	DPE2	PREDICTED: 4-alpha-glucanotransferase DPE2 isoform X1 [Cucumis melo]
Chr03	13830001	15850000	HG_GLEAN_10017548	PI4KG8	phosphatidylinositol 4-kinase gamma 8 [Cucumis sativus]
Chr03	13830001	15850000	HG_GLEAN_10017549	--	vacuolar protein sorting-associated protein VTA1 homolog [Quercus suber]
Chr03	13830001	15850000	HG_GLEAN_10017550	--	hypothetical protein E5676_scaffold447G00230 [Cucumis melo var. makuwa] [Cucumis melo]
Chr03	13830001	15850000	HG_GLEAN_10017551	CYS6	cysteine proteinase inhibitor A-like [Cucurbita moschata]
Chr03	13830001	15850000	HG_GLEAN_10017552	At5g07050	WAT1-related protein At5g07050-like [Cucurbita pepo subsp. pepo] [Cucurbita pepo]
Chr03	13830001	15850000	HG_GLEAN_10017553	--	L10-interacting MYB domain-containing protein-like [Cucumis melo var. makuwa] [Cucumis melo]
Chr03	13830001	15850000	HG_GLEAN_10017554	R3HDM1	PREDICTED: R3H domain-containing protein 1-like isoform X1 [Cucumis melo]
Chr03	13830001	15850000	HG_GLEAN_10017555	MYBC1	transcription factor MYBC1 [Cucumis sativus]
Chr03	13830001	15850000	HG_GLEAN_10017556	CYCB1-2	mitotic B-type cyclin [Cucumis melo subsp. melo] [Cucumis melo]
Chr03	13830001	15850000	HG_GLEAN_10017557	SCAB3	stomatal closure-related actin-binding protein 3 [Cucumis sativus]
Chr03	13830001	15850000	HG_GLEAN_10017558	CPN10	PREDICTED: 10 kDa chaperonin-like [Cucumis melo]
Chr03	13830001	15850000	HG_GLEAN_10017560	--	Aldolase superfamily protein [Hibiscus syriacus]
Chr03	13830001	15850000	HG_GLEAN_10017561	fabG	Short-chain dehydrogenase/reductase [Parasponia andersonii]
Chr03	13830001	15850000	HG_GLEAN_10017562	--	mitotic spindle checkpoint protein mad1 [Cucumis melo var. makuwa] [Cucumis melo]
Chr09	2930001	3930000	HG_GLEAN_10000260	EB1C	PREDICTED: microtubule-associated protein RP/EB family member 1C isoform X2 [Cucumis melo]
Chr09	2930001	3930000	HG_GLEAN_10000261	SKIP2	PREDICTED: F-box protein SKIP2 [Cucumis melo]
Chr09	2930001	3930000	HG_GLEAN_10000262	WRKY15	PREDICTED: probable WRKY transcription factor 15 isoform X2 [Cucumis melo]
Chr09	2930001	3930000	HG_GLEAN_10000263	Dus1l	PREDICTED: tRNA-dihydrouridine(16/17) synthase [NAD(P)(+)]-like [Cucumis melo]
Chr09	2930001	3930000	HG_GLEAN_10000264	At3g50210	PREDICTED: probable 2-oxoglutarate-dependent dioxygenase At3g49630 [Cucumis melo]
Chr09	2930001	3930000	HG_GLEAN_10000265	SCE1	Ubiquitin-fold modifier-conjugating enzyme [Parasponia andersonii]
Chr09	2930001	3930000	HG_GLEAN_10000266	ABCB19	PREDICTED: ABC transporter B family member 19-like [Cucumis melo]
Chr09	2930001	3930000	HG_GLEAN_10000267	ABCB19	PREDICTED: LOW QUALITY PROTEIN: ABC transporter B family member 19-like [Cucumis melo]
Chr09	2930001	3930000	HG_GLEAN_10000268	ZUP1	PREDICTED: zinc finger with UFM1-specific peptidase domain protein isoform X1 [Cucumis melo]
Chr09	2930001	3930000	HG_GLEAN_10000269	Bud13	PREDICTED: BUD13 homolog [Cucumis melo]
Chr09	2930001	3930000	HG_GLEAN_10000270	HSR201	PREDICTED: benzyl alcohol O-benzoyltransferase-like [Cucumis melo]
Chr09	2930001	3930000	HG_GLEAN_10000271	HSR201	benzyl alcohol O-benzoyltransferase [Cucumis sativus]
Chr09	2930001	3930000	HG_GLEAN_10000272	HSR201	benzyl alcohol O-benzoyltransferase-like [Momordica charantia]
Chr09	2930001	3930000	HG_GLEAN_10000273	HSR201	PREDICTED: benzyl alcohol O-benzoyltransferase-like [Cucumis melo]
Chr09	2930001	3930000	HG_GLEAN_10000274	HSR201	benzyl alcohol O-benzoyltransferase-like [Momordica charantia]
Chr09	2930001	3930000	HG_GLEAN_10000275	HSR201	benzyl alcohol O-benzoyltransferase-like [Momordica charantia]
Chr09	2930001	3930000	HG_GLEAN_10000276	--	Myb/SANT-like domain containing protein [Trema orientale]
Chr09	2930001	3930000	HG_GLEAN_10000277	HSR201	PREDICTED: benzyl alcohol O-benzoyltransferase-like [Cucumis melo]
Chr09	2930001	3930000	HG_GLEAN_10000278	HSR201	benzyl alcohol O-benzoyltransferase-like [Momordica charantia]
Chr09	2930001	3930000	HG_GLEAN_10000279	HSR201	benzyl alcohol O-benzoyltransferase-like [Momordica charantia]
Chr09	2930001	3930000	HG_GLEAN_10000280	HSR201	benzyl alcohol O-benzoyltransferase [Cucumis sativus]
Chr09	2930001	3930000	HG_GLEAN_10000281	AMAT	benzyl alcohol O-benzoyltransferase-like [Cucumis melo]
Chr09	2930001	3930000	HG_GLEAN_10000282	HSR201	benzyl alcohol O-benzoyltransferase [Cucumis sativus]
Chr09	2930001	3930000	HG_GLEAN_10000283	HSR201	PREDICTED: benzyl alcohol O-benzoyltransferase [Cucumis melo]
Chr09	2930001	3930000	HG_GLEAN_10000284	HSR201	PREDICTED: benzyl alcohol O-benzoyltransferase [Cucumis melo]
Chr09	2930001	3930000	HG_GLEAN_10000285	HSR201	benzyl alcohol O-benzoyltransferase-like [Cucumis melo var. makuwa] [Cucumis melo]
Chr09	2930001	3930000	HG_GLEAN_10000286	At2g30310	PREDICTED: GDSL esterase/lipase At2g30310-like [Cucumis melo]
Chr09	2930001	3930000	HG_GLEAN_10000287	SIGA	PREDICTED: RNA polymerase sigma factor sigA [Cucumis melo]
Chr09	2930001	3930000	HG_GLEAN_10000288	STIPL1	septin and tuftelin-interacting protein 1 homolog 1 [Cucumis sativus]
Chr09	2930001	3930000	HG_GLEAN_10000289	MEX1	maltose excess protein 1-like, chloroplastic [Cucumis sativus]
Chr09	2930001	3930000	HG_GLEAN_10000290	Ibtk	inhibitor of Bruton tyrosine kinase isoform X1 [Cucumis sativus]
Chr09	2930001	3930000	HG_GLEAN_10000292	BPA1	binding partner of ACD11 1 [Cucumis sativus]
Chr09	2930001	3930000	HG_GLEAN_10000293	MEMB11	membrin-11-like [Cucurbita moschata]
Chr09	2930001	3930000	HG_GLEAN_10000294	--	pentatricopeptide repeat-containing protein [Cucumis melo var. makuwa] [Cucumis melo]
Chr09	2930001	3930000	HG_GLEAN_10000296	At1g64890	probable folate-biopterin transporter 7 isoform X1 [Cucurbita pepo subsp. pepo] [Cucurbita pepo]
Chr09	2930001	3930000	HG_GLEAN_10000297	rpsE	probable 37S ribosomal protein S5, mitochondrial [Cucumis sativus]
Chr09	2930001	3930000	HG_GLEAN_10000298	CYP89A9	PREDICTED: cytochrome P450 89A2-like [Cucumis melo]
Chr09	2930001	3930000	HG_GLEAN_10000299	--	hypothetical protein C4D60_Mb07t22100 [Musa balbisiana]
Chr09	2930001	3930000	HG_GLEAN_10000300	GRF3	growth-regulating factor 4 [Cucumis sativus]
Chr09	2930001	3930000	HG_GLEAN_10000301	VTE4	tocopherol O-methyltransferase, chloroplastic isoform X1 [Cucumis sativus]
Chr09	2930001	3930000	HG_GLEAN_10000302	EMB976	pentatricopeptide repeat-containing protein At5g27270 [Cucumis sativus]
Chr09	2930001	3930000	HG_GLEAN_10000303	At3g03070	NADH dehydrogenase [ubiquinone] iron-sulfur protein 6, mitochondrial-like [Cucurbita pepo subsp. pepo] [Cucurbita pepo]
Chr09	2930001	3930000	HG_GLEAN_10000304	atad-3	ATPase family AAA domain-containing protein 3-B [Cucurbita moschata]
Chr09	2930001	3930000	HG_GLEAN_10000305	--	Fom-2 protein, partial [Cucumis melo]
Chr09	2930001	3930000	HG_GLEAN_10000306	--	Fom-2 protein, partial [Cucumis melo]
Chr09	2930001	3930000	HG_GLEAN_10000308	--	PREDICTED: disease resistance protein RGA2-like [Cucumis melo]
Chr09	2930001	3930000	HG_GLEAN_10000309	RF45	disease resistance protein RGA2-like [Cucumis melo var. makuwa] [Cucumis melo]
Chr09	2930001	3930000	HG_GLEAN_10000310	--	Fom-2 protein, partial [Cucumis melo]
Chr09	2930001	3930000	HG_GLEAN_10000311	RGA2	R-FOM-2 [Cucumis melo]
Chr09	2930001	3930000	HG_GLEAN_10000312	4CL3	PREDICTED: 4-coumarate--CoA ligase 2 [Cucumis melo]
Chr09	2930001	3930000	HG_GLEAN_10000313	HMA1	PREDICTED: probable cadmium/zinc-transporting ATPase HMA1, chloroplastic [Cucumis melo]
Chr09	2930001	3930000	HG_GLEAN_10000315	--	hypothetical protein Csa_022541, partial [Cucumis sativus]
Chr09	2930001	3930000	HG_GLEAN_10000316	At4g27190	probable disease resistance protein At5g63020 [Cucumis sativus]
Chr09	2930001	3930000	HG_GLEAN_10000317	NUP98A	nuclear pore complex protein NUP98A [Cucumis sativus]
Chr09	2930001	3930000	HG_GLEAN_10000319	CSLD2	cellulose synthase-like protein D3 [Cucumis sativus]
Chr09	2930001	3930000	HG_GLEAN_10000320	CSLD2	cellulose synthase-like protein D3 [Cucumis melo var. makuwa] [Cucumis melo]
Chr09	2930001	3930000	HG_GLEAN_10000321	PDR1	PREDICTED: pleiotropic drug resistance protein 1-like [Cucumis melo]
Chr09	2930001	3930000	HG_GLEAN_10000323	CPSF73-II	PREDICTED: cleavage and polyadenylation specificity factor subunit 3-II [Cucumis melo]
Chr09	2930001	3930000	HG_GLEAN_10000325	SIC	ACT11D09.5 [Cucumis melo var. makuwa] [Cucumis melo]
Chr09	2930001	3930000	HG_GLEAN_10000326	CYP89A9	cytochrome P450 89A2-like [Cucurbita moschata]
Chr09	2930001	3930000	HG_GLEAN_10000327	CYP89A9	PREDICTED: cytochrome P450 89A2 [Cucumis melo]
Chr09	2930001	3930000	HG_GLEAN_10000328	CYP89A9	cytochrome P450 89A2-like [Cucurbita moschata]
Chr09	2930001	3930000	HG_GLEAN_10000329	--	hypothetical protein ACMD2_11389 [Ananas comosus]
Chr09	2930001	3930000	HG_GLEAN_10000330	CYP89A9	cytochrome P450 89A2 [Cucumis sativus]
Chr09	2930001	3930000	HG_GLEAN_10000331	CYP89A9	cytochrome P450 89A2 [Cucumis sativus]
Chr09	2930001	3930000	HG_GLEAN_10000332	CYP89A9	cytochrome P450 89A2 [Cucumis sativus]
Chr09	2930001	3930000	HG_GLEAN_10000334	--	PREDICTED: TMV resistance protein N-like [Cucumis melo]
